# Supplementary material for: Co-dependent formation of the Toxoplasma gondii subpellicular microtubules and inner membrane skeleton
Source: mBio. 2025 Aug 13;16(9):e01389-25. doi: 10.1128/mbio.01389-25 (PMC12421850; doi:10.1128/mbio.01389-25)
Supplement: Table S1 — Oligonucleotide primers, in 5' to 3' orientation. [file mbio.01389-25-s0002.xlsx]

## Sheet: Sheet1
Table S1: Oligonucleotide primers used in this study
Name	purpose	sequence 5' -> 3'
pU6-IMC32	to create a CRISPR/Cas9 plasmid with a sgRNA that targets the IMC32 3'end	TCTGGTAAATGGGGATGTCAAGTT gTCTTCAGAGCAAGTCCCGGCGTTTTAGAGCTAGAAATAGCAAGTT
IMC32_s	to create homology-directed repair (HDR) template, tagging IMC32 with 5xV5 at 3'end	AGACTCGCCTGATAAAGCTCACGAAGGCAAACACG GGTAAACCTATTCCTAATCCTTTG
IMC32_as	to create HDR template, tagging IMC32 with 5xV5 at 3'end	GAGCATGCGAAGAGCGGCGGAGAGATCGAAGGAGA CATCCTGCAAGTGCATAGAAGG
pU6-BCC0	to create a CRISPR/Cas9 plasmid with a sgRNA that targets the BCC0 3'end	TCTGGTAAATGGGGATGTCAAGTTGAGTGACGTTTTACTGAAATTGTTTTAGAGCTAGAAATAGCAAGTT
BCC0_s	to create HDR template, tagging BCC0 with 5xV5 at 3'end	GCGCAGGGAAGCTGGGGAGACAAGTGACGTTTTACcctaggGGTAAACCTATTCCTAATCCTTTG
BCC0_as	to create HDR template, tagging BCC0 with 5xV5 at 3'end	CCTGTCTTGTAGTCTGTGACCTGCATCTGGCAGCCTCCTGCAAGTGCATAGAAGG
pU6_gTub	to create a CRISPR/Cas9 plasmid with a sgRNA that targets the gamma-tubulin 3'end	TCTGGTAAATGGGGATGTCAAGTTgTTGGCCACCCTGCATAATCGGTTTTAGAGCTAGAAATAGCAAGTT
gTub_s	to create HDR template, tagging gamma-tubulin with mAID- 5xV5 at 3'end	GCTTCCCAGGTGACTTTGGCGTTGGCCACCCTGCA GGCGGAGGTGGCTCGgaga
gTub_as	to create HDR template, tagging gamma-tubulin with mAID- 5xV5 at 3'end	AGTTCTCCCGCTTCCTTGGTATGTCCTGAACCGC CATCCTGCAAGTGCATAGAAGG
pU6-SFA2	to create a CRISPR/Cas9 plasmid with a sgRNA that targets the SFA2 3'end	TCTGGTAAATGGGGATGTCAAGTTg CAAGTCGCTAATAACAAGCCGTTTTAGAGCTAGAAATAGCAAGTT
SFA2_s	to create HDR template, tagging SFA2 with mAID- 5xV5 at 3'end	CCTTACAGAAGGGCCTTCGAAATATAACAAGTCGCGGCGGAGGTGGCTCGgag
SFA2_as	to create HDR template, tagging SFA2 with mAID- 5xV5 at 3'end	CGGGCAACTCTTTAGTCGACTCTTCTCTCACTCCG CCTCCTGCAAGTGCATAGAAGG
pU6-GCP4	to create a CRISPR/Cas9 plasmid with a sgRNA that targets the GCP4 3'end	TCTGGTAAATGGGGATGTCAAGTT GAGAACCACAAACCGCATTAGTTTTAGAGCTAGAAATAGCAAGTT
GCP4_s	to create HDR template, tagging GCP4 with mAID- 5xV5 at 3'end	GGCTTCTCCAGTATCAGCATGACTACTGTTTGCCT GGCGGAGGTGGCTCGgaga
GCP4_as	to create HDR template, tagging GCP4 with mAID- 5xV5 at 3'end	TTTTTCACTGGAAACAAGCAAACAGGAGAACCACACATCCTGCAAGTGCATAGAAGG
pU6-GCP5	to create a CRISPR/Cas9 plasmid with a sgRNA that targets the GCP5 3'end	TCTGGTAAATGGGGATGTCAAGTTgCTGGACATCTTTTGTCCTAT GTTTTAGAGCTAGAAATAGCAAGTT
GCP5_s	to create HDR template, tagging GCP5 with mAID- 5xV5 at 3'end	CATGCGAACAAGTCAAAAACCGCCGCTCCTTCCAAGGCGGAGGTGGCTCGgaga
GCP5_as	to create HDR template, tagging GCP5 with mAID- 5xV5 at 3'end	GATGTTCCTGGTCCACTTCGTCACCTTCACCGCTGcATCCTGCAAGTGCATAGAA
pU6-GCP6	to create a CRISPR/Cas9 plasmid with a sgRNA that targets the GCP6 3'end	TCTGGTAAATGGGGATGTCAAGTTgAAAGGCGGCTGGTGCAAATA GTTTTAGAGCTAGAAATAGCAAGTT
GCP6_s	to create HDR template, tagging GCP6 with mAID- 5xV5 at 3'end	GCCGCGTTAAAGGCGGCaGGcGCgAAcATGGAGAGAAGACTGCGAGAGGTTGGCGGAGGTGGCTCGgaga
GCP6_as	to create HDR template, tagging GCP6 with mAID- 5xV5 at 3'end	ACGCGCTTTTCGTTGAAGTCGACAAGAAACAGACGcATCCTGCAAGTGCATAGAAGG
gTub_inte_s	to verify 3'end tagging of gamma-tubulin	TTCTGAGGCGGGTGTTTCCG
gTub_inte_as	to verify 3'end tagging of gamma-tubulin	ATTTCTTCTCGGAGACAAAACGG
SFA2_inte_s	to verify 3'end tagging of SFA2	GTTTAATCAGTTGCATTTTGGAGG
SFA2_inte_as	to verify 3'end tagging of SFA2	ATACCGTGCTGATTCTTCTCTG
GCP4_intes	to verify 3'end tagging of GCP4	ACAGACTTGCAAGCACGAGC
GCP4_inte_as	to verify 3'end tagging of GCP4	ATTCGAGTGACGATCCTGTGGC
GCP5_inte_s	to verify 3'end tagging of GCP5	TCTCCACTCTGTTGCTCGGG
GCP5_inte_as	to verify 3'end tagging of GCP5	ATATGGACGTATATGGAGAGAGAAGTG
GCP6_inte_s	to verify 3'end tagging of GCP6	CTGCGCTACAGAAGCTGGAG
GCP6_inte_as	to verify 3'end tagging of GCP6	TTGAGAACTTCATTTGCCATGGG
mAID_as	verifies 3'end integration, binds in the end of mAID seqeunce	AGACCATCACGTTCTTGCGG
gTub_ALFA_s	to create HDR template, tagging gamma-tubulin with ALFA-tag-YFP at 3'end	GCTTCCCAGGTGACTTTGGCGTTGGCCACCCTGCAcctTCTCGCCTCGAGGAAGAGCT
ISP1_ALFA_s	to create HDR template, tagging ISP1 with ALFA-tag-YFP at 3'end	CCTGCTTCGTCGACCTTTTGAAGAAGCTGAAGGCAcctTCTCGCCTCGAGGAAGAGCT
ISP1_ALFA_as	to create HDR template, tagging ISP1 with ALFA-tag-YFP at 3'end	GAGAGACGCGTCTACGAAAAAGAGTCGCCGCAAgaCATCCTGCAAGTGCATAGAAGG
pU6-ISP1	to create a CRISPR/Cas9 plasmid with a sgRNA that targets the ISP1 3'end	TCTGGTAAATGGGGATGTCAAGTTg CAAACGCACATCCGCCGGGT GTTTTAGAGCTAGAAATAGCAAGTT
ALFA_s	to clone ALFA tag	GGGAACAAAAGCTGGGTACCcctTCTCGCCTCGAGGAAGAGCTCC
ALFA_ stitch	to add GGGGS linker to 3'end of ALFA tag	GCCGACGCCTCACGGAGCCGGGTGGCGGAGGCTCGTTAAACGTGAGCAAGGGCGAGGAGCT
ALFA_as	to clone ALFA tag	AACGAGCCTCCGCCACCCGGCTCCGTGAGGCGTCGG
ALFA-YFP stitch	to fuse ALFA tag with YFP-HX backbone	GGTGGCGGAGGCTCGTTAAACGTGAGCAAGGGCGAGGAGC
